# Supplementary material for: Exploring Ln(III)-Ion-Based Luminescent Species as Down-Shifters for Photovoltaic Solar Cells
Source: Materials (Basel). 2023 Jul 18;16(14):5068. doi: 10.3390/ma16145068 (PMC10383640; doi:10.3390/ma16145068)
Supplement: Supplementary file 1 [file materials-16-05068-s001.zip]

Archive with 3 entries (3 files):
- Supplemantary Materials Figures S1-S7.pdf
- Supplemantary Materials Figures S8-S11.pdf
- Supplemantary Materials Table S1.pdf
